# Supplementary material for: Metabolomic analysis revealed the edible and extended-application potential of specific Polygonum multiflorum tissues
Source: Heliyon. 2024 Feb 15;10(4):e25990. doi: 10.1016/j.heliyon.2024.e25990 (PMC10884814; doi:10.1016/j.heliyon.2024.e25990)
Supplement: Multimedia component 1 [file mmc1.xlsx]

## Sheet: Sheet1
Name	Company	LOT
Gallic acid	Beijing H&Q Chemical Institute, Beijing Aoke Biological Technology Co., Ltd. (Beijing, China)	MUST-14040103
Physcion	Beijing H&Q Chemical Institute, Beijing Aoke Biological Technology Co., Ltd. (Beijing, China)	MUST-14072413
2, 3, 5, 4'-Tetrahydroxystibene-2-O-β-D-glucoside	Chengdu Push Bio-Technology Co., Ltd. (Sichuan, China)	PU0369-0025MG
Quercitrin	Jiangxi Baicaoyuan Biotechnology Co., Ltd. (Jiangxi, China)	BCY-000864
Procyanidin B1	Jiangxi Baicaoyuan Biotechnology Co., Ltd. (Jiangxi, China)	BCY-000896
Procyanidin B2	Jiangxi Baicaoyuan Biotechnology Co., Ltd. (Jiangxi, China)	BCY-000897
Procyanidin C1	Jiangxi Baicaoyuan Biotechnology Co., Ltd. (Jiangxi, China)	BCY-001563
Citric acid	Jiangxi Baicaoyuan Biotechnology Co., Ltd. (Jiangxi, China)	BCY-0923
Caffeic acid	Jiangxi Baicaoyuan Biotechnology Co., Ltd. (Jiangxi, China)	BCY-000478
Trans-p-coumaric acid	Jiangxi Baicaoyuan Biotechnology Co., Ltd. (Jiangxi, China)	BCY-000280
Protocatechuic acid	Jiangxi Baicaoyuan Biotechnology Co., Ltd. (Jiangxi, China)	250087-201810
Polydatin	Jiangxi Baicaoyuan Biotechnology Co., Ltd. (Jiangxi, China)	BCY-000411
Malic acid	Jiangxi Baicaoyuan Biotechnology Co., Ltd. (Jiangxi, China)	BCY-000575
Hyperoside	Shanghai Anpel Cuishi Standard Technical Service Co., Ltd. (Shanghai, China)	2104012
Epicatechin	Shanghai Yuanye Biotechnology Co. Ltd. (Shanghai, China)	B20102
Catechin	National Institutes for Food and Drug Control (Beijing, China)	110877-201203
Sucrose	National Institutes for Food and Drug Control (Beijing, China)	111507-201704
Physcion-8-O-β-D-glucoside	Weikeqi Biotechnology Co., Ltd. (Chengdu, China)	wkq17110202
Kaempferol	National Engineering Research Center for Manufacturing Technology of Traditional Chinese Medicine Solid Preparation (Jiangxi, China)	1318-110106
Emodin	National Engineering Research Center for Manufacturing Technology of Traditional Chinese Medicine Solid Preparation (Jiangxi, China)	bCTG-0125
Emodin-8-O-β-D-glucoside	National Engineering Research Center for Manufacturing Technology of Traditional Chinese Medicine Solid Preparation (Jiangxi, China)	BCTG-0130
p-hydroxybenzaldehyde	National Engineering Research Center for Manufacturing Technology of Traditional Chinese Medicine Solid Preparation (Jiangxi, China)	BCTG-0877
