# Supplementary material for: Metabolomic analysis revealed the edible and extended-application potential of specific Polygonum multiflorum tissues
Source: Heliyon. 2024 Feb 15;10(4):e25990. doi: 10.1016/j.heliyon.2024.e25990 (PMC10884814; doi:10.1016/j.heliyon.2024.e25990)
Supplement: Multimedia component 2 [file mmc2.xlsx]

## Sheet: Sheet1
No.	tR(min)	[M-H]-(m/z) Theoretical	[M-H]-(m/z) Experimental	error (ppm）	Molecular Formula	Characteristic Fragment Ions	Identification	Classification	Pubchem_ID
O7	1.016	341.109	341.11	-2.72	C12H22O11	179.06	Sucrose	Others	5988
PA12	1.128	191.02	191.021	-5.07	C6H8O7	111.01, 87.01, 57.03	Hydrocerol A	Phenolic acids	311
OA4	1.261	191.02	191.019	4.16	C6H8O7	111.01	Citric acid	Organic acids	311
PA8	1.277	169.014	169.015	-2.08	C7H6O5	125.02, 107.02	Gallic acid	Phenolic acids	370
OA1	1.286	133.014	133.014	3.41	C6H4O5	71.01, 59.01	Malic acid	Organic acids	525
O11	1.445	439.073	439.077	-8.99	C15H20O15	96.96	Unknown	Others
O8	1.496	375.093	375.097	-9.08	C15H20O11	167.04, 153.02, 125.02, 123.04	Unknown	Others
F6	1.567	305.067	305.067	-1.85	C15H14O7	179.03, 151.04, 137.02, 125.02, 109.03	Gallocatechin	Flavonoids	65084
O3	1.763	257.118	257.115	13.28	C16H18O3	128.04, 101.07	Unknown	Others
PA3	1.931	153.019	153.019	0.21	C7H6O4	109.03	Protocatechuic acid	Phenolic acids	72
P1	2.019	577.135	577.136	-0.72	C30H26O12	407.08, 289.07, 245.08, 125.02	Procyanidin B1	Procyanidins	11250133
S35	2.048	581.188	581.191	-5.36	C27H34O14	419.12, 273.08, 255.07, 229.09, 189.06, 187.08, 161.06, 137.02, 97.03	Dihydrotrihydroxystilbene acid-rhamnoside-glucoside	Stilbenes
PA14	2.177	285.062	285.062	-1.49	C12H14O8	152.01, 109.03, 108.02	Protocatechuic acid-xyl/ara	Phenolic acids
O4	2.24	259.13	259.131	-3.73	C11H20N2O5	130.09, 84.05, 82.03	N-L-γ-glutamine-L-leucine	Others
P2	2.311	577.135	577.135	-0.45	C30H26O12	407.08, 289.07, 245.08, 125.02	Isomer of Procyanidin B1	Procyanidins
P9	2.423	865.204	865.205	-6.31	C45H38O18	695.13, 577.13, 425.09, 407.08, 289.07, 287.06	Isomer of Procyanidin C1	Procyanidins
Q46	2.563	581.166	581.168	-3.18	C30H30O12	405.12, 289.08, 273.06, 245.08, 230.06	Torachrysone derivative	Quinones
F3	2.579	289.072	289.073	-3.39	C15H14O6	151.04, 123.04, 109.03	Catechin	Flavonoids	9064
F24	2.594	579.151	579.152	-1.17	C15H14O6[2M-H]-	289.07, 245.08	Catechin	Flavonoids	9064
OA3	2.763	186.056	186.056	0.28	C11H9NO2	142.066	2-Vinyl-1H-indole-3-carboxylic acid	Organic acids	10607618
F14	2.778	457.078	457.077	0.44	C22H18O11	151.04, 125.02	Gallocatechin gallate	Flavonoids	5276890
O2	2.787	245.13	245.129	1.02	C14H18N2O2	142.07	Hypaphorine	Others	442106
PA5	2.836	163.04	163.041	-3.24	C9H8O3	119.053	Isomer of trans-p-Coumaric acid	Phenolic acids
PA4	2.84	153.019	153.02	-5.63	C7H6O4	109.03, 81.03	Gentisic acid	Phenolic acids	3469
OA2	2.861	175.061	175.061	1.69	C7H12O5	85.07, 59.02	3-Hydroxy-3-methylglutaric methyl ester	Organic acids	13180752
P5	2.863	593.13	593.129	1.52	C30H26O13	407.08, 289.07, 245.08, 177.02, 125.02	Gallocatechin-catechin	Procyanidins	11250133
O13	2.885	465.104	465.103	0.96	C21H22O12	241.05, 177.02, 167.03, 133.03, 125.02	Unknown	Others
P3	2.983	577.135	577.135	-0.45	C30H26O12	407.08, 289.07, 245.08, 125.02	Procyanidin B2	Procyanidins	122738
PA22	2.988	375.093	375.096	-6.16	C14H18O9[M+COOH]-	167.04, 151.00, 125.02, 123.04	Vanillic acid-glucoside	Phenolic acids	14132337
PA16	3.045	329.088	329.088	-1.34	C14H18O9	167.03, 151.00, 125.02	Methylgallate-glucoside	Phenolic acids
S25	3.223	567.172	567.177	-9.1	C26H32O14	405.12, 169.02	2,3,5,4'-Tetrahydroxystilbene-2-O-di-glucoside	Stilbenes	5321886
F20	3.252	493.135	493.134	2.93	C23H26O12	259.07, 245.08, 151.04, 125.02	Acetyl-epicatechin-glucoside	Flavonoids	131750798
C15	3.276	461.109	461.107	5.05	C22H22O11	231.07, 189.06, 147.05, 125.02	Polygonumoside E derivative	Chromones
PA23	3.278	393.119	393.119	-0.45	C19H22O9	231.07, 230.06, 189.06, 159.04, 147.05	Hydroxymusizin-O-glucoside	Phenolic acids	338716
PA10	3.314	179.035	179.035	-0.41	C9H8O4	135.05, 107.05	Caffeic acid	Phenolic acids	689043
PA9	3.321	169.014	169.015	-2.08	C7H6O5	83.01	Isomer of Gallic acid	Phenolic acids
PA20	3.437	355.103	355.103	0.1	C16H20O9	178.03, 175.04, 160.02, 134.04, 132.02	1-O-Feruloylglucose	Phenolic acids	13962927
C8	3.481	389.145	389.149	-8.92	C17H26O10	231.07, 189.06, 165.06, 147.05	Polygonumoside E derivative	Chromones
S28	3.589	581.13	581.125	8.7	C29H26O13	419.12, 313.07, 285.07, 273.08, 271.06, 243.07, 229.09, 189.06, 187.08, 137.02, 125.02, 97.03	Dihydrotrihydroxystilbene acid derivative	Stilbenes
F4	3.596	289.072	289.072	0.57	C15H14O6	151.04, 123.04, 109.03	Epicatechin	Flavonoids	72276
PA32	3.634	507.135	507.135	0.95	C20H28O15	345.08, 183.03, 182.02	Inermioside	Phenolic acids	132536409
PA19	3.643	353.088	353.087	2.56	C16H18O9	191.06, 173.08, 161.03	Caffeoylquinic acid	Phenolic acids	1794427
S16	3.643	545.145	545.148	-4.91	C30H26O10	313.07, 273.08, 231.07, 229.09, 189.06, 187.07, 137.03, 133.03, 125.03, 97.03	Di-Dihydrotrihydroxystilbene acid	Stilbenes
P7	3.683	729.146	729.145	0.85	C37H30O16	577.13, 407.08, 289.07, 169.01, 161.02, 125.02	Procyanidin B1-3-O-gallate	Procyanidins	1279588
O6	3.755	273.077	273.077	-1.81	C15H14O5	161.06, 157.07, 146.04, 143.05, 137.02, 135.04, 133.03, 119.05, 109.03, 107.05, 97.03	Unknown	Others
PA11	3.766	183.03	183.03	-0.02	C8H8O5	137.026	3-Methyl-gallic acid	Phenolic acids	7428
PA17	3.793	337.093	337.093	-1.12	C16H18O8	191.06, 163.04, 119.05	p-coumaroylquinic acid	Phenolic acids	6441280
PA24	3.839	405.083	405.081	5.17	C19H18O10	191.06, 163.04, 145.03, 119.05, 111.05	Unknown	Phenolic acids
F19	3.888	465.104	465.103	2.9	C21H22O12	285.04, 273.08, 243.05, 241.05, 169.01	Kaempferol derivative	Flavonoids
F7	3.926	319.046	319.046	0.3	C15H12O8	229.05, 199.04, 151.00, 137.02, 125.02, 107.01	Kaempferol derivative	Flavonoids
PA1	3.937	121.029	121.03	-4.07	C7H6O2	92.03	p-hydroxybenzaldehyde	Phenolic acids	126
Q26	3.952	449.109	449.108	0.93	C21H22O11	287.06, 269.05, 259.06, 243.07, 151.00, 125.02	Rumejaposide D	Quinones	90929867
P10	4.035	865.204	865.202	-4.46	C45H38O18	695.13, 577.13, 425.09, 407.08, 289.07, 287.06	Procyanidin C1	Procyanidins	169853
S29	4.078	581.13	581.126	6.98	C29H26O13	419.11, 313.07, 285.07, 273.08, 271.06, 243.07, 229.09, 189.06, 187.08, 137.02, 125.02, 97.03	Dihydrotrihydroxystilbene acid derivative	Stilbenes
S17	4.085	545.145	545.145	0.96	C30H26O10	313.07, 273.08, 231.07, 229.09, 189.06, 187.07, 137.03, 133.03, 125.03, 97.03	Isomer of Di-Dihydrotrihydroxystilbene acid	Stilbenes
O14	4.204	551.183	551.181	3.24	C19H36O18	341.11, 189.05, 165.05, 133.03	Unknown	Others
F15	4.23	461.109	461.109	-0.36	C22H22O11	419.13, 299.06, 255.07, 231.07, 213.06, 189.06, 151.00	Hyperoside derivative	Flavonoids
PA21	4.254	367.103	367.104	-0.83	C17H20O9	205.05, 163.04, 135.04, 119.05	5-O-Feruloylquinic acid	Phenolic acids	9799386
PA40	4.352	649.141	649.14	0.91	C29H30O17	345.08, 183.03, 182.02, 177.02	Polygoacetophenoside derivative	Phenolic acids
S26	4.402	567.172	567.168	6.74	C26H32O14	405.12, 243.07	Isomer of 2,3,5,4'-Tetrahydroxystilbene-2-O-di-glucoside	Stilbenes	5321882
PA13	4.475	211.025	211.025	-0.89	C9H8O6	130.09, 83.01	5-Carboxyvanillic acid	Phenolic acids	16488
P4	4.6	577.135	577.135	0.43	C30H26O12	407.08, 289.07, 245.08, 125.02	Catechin-catechin	Procyanidins	474540
C10	4.784	395.098	395.098	0.14	C18H20O10	215.04, 189.06, 187.04, 159.04, 147.05, 117.03	5-carboxymethyl-7-hydroxy-2-methylchromone-glucoside	Chromones
PA26	4.847	405.119	405.121	-4.91	C20H22O9	345.08, 183.03, 182.02, 181.01	Polygoacetophenoside derivative	Phenolic acids
S8	4.894	405.119	405.122	-7.62	C20H22O9	243.07, 225.06, 215.07, 183.03, 182.02, 173.06, 137.02	Cis-2,3,5,4'-Tetrahydroxystilbene-2-O-β-D-glucoside	Stilbenes	101960741
Q20	4.948	447.093	447.096	-5.93	C21H20O11	341.07, 313.05, 299.06, 285.04, 257.05, 243.07, 215.07, 185.06, 151.00	Citreorosein-O-glucoside	Quinones
PA41	4.962	691.173	691.179	-8.93	C28H36O20	345.08, 183.03, 182.02	Polygoacetophenoside derivative	Phenolic acids
PA18	5.053	345.083	345.084	-4.54	C14H18O10	183.03	Polygoacetophenoside	Phenolic acids	5320664
PA6	5.082	163.04	163.041	-2.64	C9H8O3	119.05, 117.04	trans-p-Coumaric acid	Phenolic acids	637542
PA25	5.189	405.083	405.084	-3.15	C19H18O10	345.08, 183.03, 182.02, 181.01, 137.02	Polygoacetophenoside derivative	Phenolic acids
Q21	5.315	447.093	447.096	-5.93	C21H20O11	327.05, 299.06, 285.04	Isomer of Citreorosein-O-glucoside	Quinones
S23	5.572	567.135	567.136	-1.68	C25H28O15	243.07, 225.06	Tetrahydroxystilbene-O-(caffeoyl)-glucoside	Stilbenes
X4	5.652	419.098	419.102	-7.69	C20H20O10	271.06, 257.04, 230.05, 229.05, 185.06	Isomer of 3,8-Dihydroxy-1-methoxyxanthone-O-glucoside	Xanthones
C4	5.698	233.046	233.045	1.91	C12H10O5	189.06, 147.05, 121.07	5-carboxymethyl-7-hydroxy-2-methylchromone	Chromones	14429402
S20	5.737	557.13	557.135	-9.56	C27H26O13	243.07	2,3,5,4'-Tetrahydroxystilbene-2-O-(galloyl)-β-D-glucoside	Stilbenes
C5	5.845	233.046	233.045	0.63	C12H10O5	189.06, 147.05, 121.07	Isomer of 5-carboxymethyl-7-hydroxy-2-methylchromone	Chromones
S39	5.918	693.183	693.181	1.86	C35H34O15	405.12, 243.07, 231.07, 161.03, 143.05, 125.02	Polygonflavanol A	Stilbenes
PA15	6.129	315.072	315.072	0.43	C13H16O9	183.03, 153.02, 137.02, 109.03	Protocatechuic acid-glucoside	Phenolic acids	91309592
S3	6.261	389.124	389.123	2.54	C20H22O8	227.07, 185.06, 183.08, 159.08, 143.05	Resveratrol‑4'‑O‑β‑D‑glucoside	Stilbenes	5273284
S30	6.281	581.13	581.125	8.7	C29H26O13	545.14, 419.11, 353.11, 273.08, 271.06, 229.09, 189.06, 187.08, 147.04, 125.02, 97.03	Dihydrotrihydroxystilbene acid derivative	Stilbenes
S40	6.329	693.183	693.189	-9.37	C35H34O15	405.12, 243.07	Isomer of Polygonflavanol A	Stilbenes
F26	6.397	927.184	927.192	-8.64	C21H20O12[2M-H]-	463.09, 317.03, 316.03	Myricetin-3-rhamnoside	Flavonoids	5281673
F17	6.447	463.088	463.09	-3.23	C21H20O12	317.03, 316.03, 301.04, 287.02, 271.03, 151.00	Myricetin-3-rhamnoside	Flavonoids	5281673
F10	6.726	441.083	441.083	-1.54	C22H18O10	289.07, 151.04, 125.02	Epicatechin-O-gallate	Flavonoids	107905
S42	6.75	811.245	811.247	-1.86	C40H44O18	405.12, 243.07	Multiflorumiside A	Stilbenes
S9	6.799	405.119	405.12	-3	C20H22O9	243.07	Trans-2,3,5,4'-Tetrahydroxystilbene-2-O-β-D-glucoside	Stilbenes	6438627
F18	6.972	463.088	463.09	-3.02	C21H20O12	301.04, 300.03, 271.03, 243.03, 151.00	Hyperoside/Quercetin-3-galactoside	Flavonoids	5281643
PA7	6.995	167.035	167.035	0.49	C8H8O4	123.05, 107.02	Vanillic acid	Phenolic acids	7428
P8	7.191	729.146	729.144	2.34	C37H30O16	577.13, 407.08, 289.07, 169.01, 161.02, 125.02	Procyanidin B2-O-gallate	Procyanidins	15593124
X2	7.191	417.119	417.119	0.49	C21H22O9	255.07, 213.06	Polygonimitin B	Xanthones	5316774
X7	7.24	461.109	461.108	1.16	C22H22O11	255.07, 213.06	Polygonimitin B derivative	Xanthones
F11	7.443	447.093	447.096	-5.93	C21H20O11	299.06, 285.04, 145.03	Kaempferol derivative	Flavonoids
PA30	7.46	497.094	497.091	4.58	C21H22O14	345.08, 314.07, 183.03, 141.02	Polygoacetophenoside-galloyl-glucoside	Phenolic acids
S21	7.548	557.13	557.13	-0.76	C27H26O13	405.12, 313.05, 243.07, 169.02	Isomer of 2,3,5,4'-Tetrahydroxystilbene-2-O-(galloyl)-β-D-glucoside	Stilbenes	163190776
S2	7.704	375.108	375.108	0.91	C19H20O8	405.12, 243.07, 225.05, 137.03	2,3,5,4'-Tetrahydroxystilbene-O-xyl/ara	Stilbenes
Q22	8.028	447.093	447.096	-5.93	C21H20O11	285.04, 255.03, 227.03	Isomer of Citreorosein-O-glucoside	Quinones
X3	8.047	417.119	417.119	0.73	C21H22O9	255.07, 213.06	Isomer of Polygonimitin B	Xanthones
S31	8.238	581.13	581.125	8.7	C29H26O13	419.11, 329.06, 273.08, 271.06, 253.05, 243.07, 229.09, 203.07, 189.06, 187.08, 137.02, 125.02, 97.03	Dihydrotrihydroxystilbene acid derivative	Stilbenes
C1	8.34	231.066	231.066	1.22	C13H12O4	187.04, 159.04	Cassiachromone	Chromones	5319500
C11	8.536	435.13	435.13	-1.21	C21H24O10	231.07, 189.06, 167.03	Polygonumoside E derivative	Chromones
S41	8.683	693.183	693.185	-3.32	C35H34O15	405.12, 243.07, 161.02, 125.02	Polygonflavanol B	Stilbenes
PA2	8.796	137.024	137.024	0.33	C7H6O3	93.04, 65.04	3-hydroxybenzoic acid	Phenolic acids	7420
S32	8.8	581.166	581.168	-3.18	C30H30O12	273.08, 245.03, 229.09, 189.06, 187.08, 163.04, 145.03, 137.02, 97.03	Dihydrotrihydroxystilbene acid derivative	Stilbenes
C2	8.814	231.066	231.067	-3.95	C13H12O4	188.05, 187.04, 144.06	Isomer of Cassiachromone	Chromones
S22	8.854	557.13	557.13	1.01	C27H26O13	405.12, 313.05, 243.07, 169.02	Isomer of 2,3,5,4'-Tetrahydroxystilbene-2-O-(galloyl)-β-D-glucoside	Stilbenes
Q23	8.862	447.093	447.096	-5.93	C21H20O11	323.09, 285.04, 255.03, 227.03	Isomer of Citreorosein-O-glucoside	Quinones
S14	8.912	447.13	447.133	-8.1	C22H24O10	243.07, 225.06, 173.06, 137.02	2,3,5,4’-Tetrahydroxystilbene-2-O-(2”-O-acetyl)-β-D-glucoside	Stilbenes
S27	8.975	581.115	581.115	-1.19	C25H26O16	243.07	Tetrahydroxystilbene derivative	Stilbenes
F12	9.014	447.093	447.095	-3.26	C21H20O11	301.04, 300.03, 271.03, 255.03, 243.03, 151.00	Quercitrin	Flavonoids	5280459
F21	9.04	551.104	551.107	-5.54	C24H24O15	447.10, 301.04, 300.03, 255.03	Quercitrin derivative	Flavonoids
F25	9.077	895.194	895.201	-6.87	C21H20O11[2M-H]-	447.10, 301.04, 300.03	Quercitrin	Flavonoids	5280459
Q24	9.498	447.093	447.096	-5.93	C21H20O11	285.04, 255.03	Isomer of Citreorosein-O-glucoside	Quinones
O9	9.515	433.114	433.114	-0.41	C21H22O10	271.06, 227.07, 189.06, 151.00, 119.05	Isomer of Thunberginol C-6-O-β-D-glucoside	Others
X9	9.515	477.14	477.14	-0.34	C23H26O11	273.08, 271.06, 231.07, 213.06	Polygonimitin B derivative	Xanthones
C16	9.53	521.13	521.13	-0.65	C24H26O13	273.08, 231.07, 189.06	Polygonumoside E derivative	Chromones
S4	9.563	389.124	389.128	-8.74	C20H22O8	243.07, 225.06, 149.02, 137.02	Tetrahydroxystilbene-O-rhamnoside	Stilbenes
S10	9.563	405.119	405.123	-9.59	C20H22O9	243.07, 225.06	Isomer of Trans-2,3,5,4'-Tetrahydroxystilbene-2-O-β-D-glucoside	Stilbenes
C6	9.579	299.056	299.056	0.06	C16H12O6	189.06, 147.05	5-carboxymethyl-7-hydroxy-2-methylchromone derivative	Chromones
F16	9.686	461.109	461.108	3.11	C22H22O11	317.03, 300.03, 299.06, 255.07, 231.07, 213.06, 151.00	Myricetin derivative	Flavonoids
Q12	9.78	405.083	405.086	-7.83	C19H18O10	269.05, 243.07, 241.05, 227.07, 215.07, 213.06	Physcion derivative	Quinones
F23	9.882	567.172	567.17	2.52	C26H32O14	273.08, 167.04	Phloridzin-xyl/ara	Flavonoids	131750827
PA27	9.882	465.104	465.102	3.32	C21H22O12	183.03, 182.02, 181.01, 137.02	Polygoacetophenoside derivative	Phenolic acids
X10	9.951	477.14	477.144	-8.5	C23H26O11	273.08, 231.07	Polygonimitin B derivative	Xanthones
Q27	9.982	449.145	449.146	-0.7	C22H26O10	287.09, 272.07, 269.08, 245.08	Torosachrysone-glucoside	Quinones
S45	10.1	1175.32	1175.33	-4.57	C32H28O11[2M-H]-	587.16, 527.14, 409.10, 313.07, 273.08, 253.05	Dihydrotrihydroxystilbene acid derivative	Stilbenes
S5	10.13	389.124	389.125	-0.79	C20H22O8	243.07, 225.05, 174.06, 149.02, 137.02	Isomer of Tetrahydroxystilbene-O-rhamnoside	Stilbenes
S37	10.19	587.156	587.157	-1.88	C32H28O11	441.14, 295.06, 273.08, 253.05, 229.09, 189.06, 187.08, 125.02, 97.03	Dihydrotrihydroxystilbene acid derivative	Stilbenes
C7	10.371	299.056	299.056	-0.96	C16H12O6	213.06, 189.06, 149.02, 147.05	5-carboxymethyl-7-hydroxy-2-methylchromone derivative	Chromones
F22	10.615	551.104	551.108	-6.8	C24H24O15	299.06, 255.07, 231.07, 213.06	Hyperoside derivative	Flavonoids
PA31	10.631	507.114	507.114	0.06	C23H24O13	345.08, 183.03, 182.02, 181.01	Polygoacetophenoside-O-di-glucoside	Phenolic acids
Q38	10.659	557.13	557.135	-9.56	C27H26O13	299.06, 255.07, 243.07, 231.07, 213.06, 189.06	Physcion derivative	Quinones
X8	10.765	461.109	461.109	-0.54	C22H22O11	255.07, 231.07, 213.06, 227.07, 189.06	Polygonimitin B derivative	Xanthones
PA35	10.809	567.135	567.138	-3.8	C25H28O15	345.08, 183.03	Polygoacetophenoside derivative	Phenolic acids
Q25	10.844	447.093	447.097	-8.74	C21H20O11	285.04, 243.07, 227.03	Isomer of Citreorosein-O-glucoside	Quinones
C9	10.924	393.119	393.119	0.9	C19H22O9	231.07, 189.06, 187.07, 145.07	Polygonumoside E	Chromones	76317497
S6	10.988	389.124	389.127	-7.97	C20H22O8	243.07, 231.07	Tetrahydroxystilbene-O-deoxyhexoside	Stilbenes
X5	11.071	419.098	419.1	-4.12	C20H20O10	257.04, 231.07, 227.04, 213.06	3,8-Dihydroxy-1-methoxyxanthone-O-glucoside	Xanthones
F9	11.276	435.13	435.129	1.54	C21H24O10	273.08, 229.09, 167.04, 123.05, 93.03	Phloridzin	Flavonoids	6072
F8	11.387	431.098	431.099	-2.52	C21H20O10	285.04, 269.05, 255.03, 229.05, 227.04	Kaempferol-O-rhamnoside	Flavonoids	5316673
Q39	11.809	557.13	557.134	-6.51	C27H26O13	287.09, 245.08	Torachrysone derivative	Quinones
Q32	11.817	491.156	491.155	1.4	C24H28O11	287.09, 272.07, 269.08, 245.08, 230.06	Torosachrysone-acetyl-glucoside	Quinones
S11	11.92	405.119	405.121	-5.16	C20H22O9	243.07, 175.04, 163.04, 135.01	Piceatannol-3'-O-glucoside	Stilbenes	5281712
S24	11.927	567.151	567.156	-8.45	C29H28O12	405.12, 243.07, 173.06, 161.03, 143.05, 137.02	Isomer of Tetrahydroxystilbene-O-(caffeoyl)-glucoside	Stilbenes
S38	12.183	587.156	587.156	0.43	C32H28O11	441.14, 295.06, 273.08, 253.05, 229.09, 189.06, 187.08, 125.02, 97.03	Dihydrotrihydroxystilbene acid derivative	Stilbenes
O10	12.255	433.114	433.115	-1.57	C21H22O10	271.06, 227.07, 187.04, 151.00, 119.05	Thunberginol C-6-O-β-D-glucoside	Others
Q40	12.349	557.13	557.135	-8.13	C27H26O13	287.09	Torachrysone derivative	Quinones
Q33	12.454	491.156	491.155	2.52	C24H28O11	287.09, 273.08, 272.07, 269.08, 230.06	Isomer of Torosachrysone-acetyl-glucoside	Quinones
X1	12.606	389.088	389.091	-7.68	C19H18O9	257.05, 255.07, 231.07, 230.06, 215.07, 213.06	3,8-Dihydroxy-1-methoxyxanthone-O-rhamnoside	Xanthones
F5	12.867	303.051	303.051	0.74	C15H12O7	151.04	Dihydroquercetin	Flavonoids	439533
F13	12.869	447.093	447.093	0.93	C21H20O11	285.04, 241.05, 199.04, 151.00, 125.02	Kaempferol-3-O-glucoside	Flavonoids	5282102
C17	12.98	547.109	547.109	0.15	C25H24O14	299.06, 273.08, 257.04, 255.07, 231.07, 213.06, 189.06	Polygonumoside E derivative	Chromones
Q13	13.123	405.083	405.082	0.47	C19H18O10	299.06, 283.06, 269.05, 255.06, 243.07, 241.05, 227.07, 215.07, 213.06	Physcion derivative	Quinones
C12	13.16	435.13	435.128	2.68	C21H24O10	231.07, 189.06, 187.07, 167.03	Acetyl-polygonumoside E	Chromones
C13	13.379	435.13	435.13	-0.07	C21H24O10	231.07, 189.06, 187.07, 145.07	Isomer of Acetyl-polygonumoside E	Chromones
PA36	13.394	581.115	581.119	-7.89	C25H26O16	345.08, 183.03	Polygoacetophenoside derivative	Phenolic acids
X6	13.423	419.098	419.098	-0.09	C20H20O10	257.04, 231.07, 213.06	Isomer of 3,8-Dihydroxy-1-methoxyxanthone-O-glucoside	Xanthones
PA28	13.518	491.12	491.118	1.95	C23H24O12	345.08, 183.03, 182.02, 181.01	Polygoacetophenoside derivative	Phenolic acids
S12	13.6	405.119	405.123	-9.59	C20H22O9	243.07, 143.05	Isomer of Piceatannol-3'-O-glucoside	Stilbenes
S7	13.604	389.124	389.125	-0.79	C20H22O8	227.07, 189.06, 185.06, 127.05	Polydatin	Stilbenes	5281718
P6	13.712	601.135	601.135	1.05	C32H26O12	407.08, 277.05, 271.03, 253.05, 153.02, 125.02	Procyanidin derivative	Procyanidins
Q35	13.919	511.055	511.055	1.34	C21H20O13S	431.10, 269.05	Emodin-8-O-β-D-glucoside-sulfate	Quinones
C14	14.007	435.13	435.129	1.03	C21H24O10	231.07, 189.06, 187.07	Isomer of Acetyl-polygonumoside E	Chromones
PA33	14.106	551.141	551.144	-6.1	C25H28O14	345.08, 183.03, 182.02, 181.01	Polygoacetophenoside derivative	Phenolic acids
Q41	14.304	557.13	557.134	-6.51	C27H26O13	287.09, 245.08, 243.07	Torachrysone derivative	Quinones
F1	14.323	285.041	285.041	-1.8	C15H10O6	199.04, 151.00, 133.03, 107.01	Isomer of Kaempferol	Flavonoids
Q34	14.35	491.156	491.156	-0.5	C24H28O11	287.09, 272.07, 269.08, 245.08	Isomer of Torosachrysone-acetyl-glucoside	Quinones
S18	14.566	551.156	551.16	-7.09	C29H28O11	243.07, 145.03	2,3,5,4'-Tetrahydroxystilbene-2-O-β-D-(2”-O-coumaroyl)-glucoside	Stilbenes
S43	14.68	901.241	901.24	0.77	C42H46O22	567.13, 527.14, 507.11, 273.08, 271.06, 269.08, 253.05, 229.05, 167.04, 125.02, 97.03	Dihydrotrihydroxystilbene acid derivative	Stilbenes
Q42	14.784	557.13	557.135	-8.13	C27H26O13	285.04, 269.05, 243.07, 231.07, 189.06, 137.03	Citreorosein derivative	Quinones
S1	14.897	273.077	273.077	-0.56	C15H14O5	255.07, 231.07, 229.09, 225.06, 215.03, 185.10, 173.03, 145.07	2,4-dihydroxy-6-[2-(4-hydroxyphenyl)ethyl]benzoic acid	Stilbenes	155978614
Q9	15.123	375.078	375.076	5.39	C11H20O14	269.05, 241.05, 215.07, 213.06	Physcion derivative	Quinones
S33	15.365	581.166	581.166	1.52	C30H30O12	405.12, 243.07, 175.04	2,3,5,4'-Tetrahydroxystilbene-2-O-(feruloyl)-glucoside	Stilbenes
PA37	15.623	581.115	581.118	-5.31	C25H26O16	345.08, 183.03, 181.01	Polygoacetophenoside derivative	Phenolic acids
PA29	15.671	491.12	491.119	1.27	C23H24O12	345.08, 183.03, 182.02, 181.01	Polygoacetophenoside derivative	Phenolic acids
O12	15.769	463.255	463.254	2.7	C22H40O10	452.65, 298.72, 190.94	Unknown	Others
Q30	15.876	473.109	473.109	0.28	C23H22O11	311.06, 269.05	Acetyl emodin-O-glucoside	Quinones	162909929
S34	15.988	581.166	581.171	-8.5	C30H30O12	243.07, 215.07	Isomer of 2,3,5,4'-Tetrahydroxystilbene-2-O-(feruloyl)-glucoside	Stilbenes
S44	16.486	901.241	901.24	0.77	C42H46O22	841.22, 781.20, 567.13, 527.14, 507.11, 273.08, 271.06, 269.08, 253.05, 125.02, 97.03	Dihydrotrihydroxystilbene acid derivative	Stilbenes
S36	16.746	581.188	581.191	-6.38	C26H32O12[M+COOH]-	373.26, 285.04, 227.07, 183.03	Polydatin-rhamnoside	Stilbenes
Q14	16.955	407.135	407.135	-1.13	C20H24O9	245.08, 230.06	Torachrysone-8-O-β-D-glucoside	Quinones	11972479
Q15	17.357	431.098	431.099	-1.41	C21H20O10	269.05, 240.04, 225.06	Emodin-8-O-β-D-glucoside	Quinones	3084717
S19	17.851	551.177	551.18	-5.59	C26H32O13	243.07, 137.02	Isomer of 2,3,5,4'-Tetrahydroxystilbene-2-O-β-D-(2”-O-coumaroyl)-glucoside	Stilbenes
Q18	17.858	435.13	435.129	1.54	C21H24O10	245.08	Torachrysone derivative	Quinones
S15	17.907	525.14	525.14	0.26	C27H26O11	405.12, 243.07, 137.03	2,3,5,4′-tetrahydroxystilbene-2-O-(2′′-O-p-hydroxybenzoyl)-β-D-glucoside	Stilbenes
D4	17.946	551.104	551.105	-2.09	C24H24O15	458.12, 255.06, 254.06	Unknown	Dianthrones
Q44	18.044	567.187	567.191	-5.83	C30H32O11	269.08, 255.07	Torosachrysone derivative	Quinones
O5	18.093	271.061	271.061	0.17	C15H12O5	227.07, 151.00, 119.05, 107.01	Thunberginol C	Others	10333412
PA34	18.162	551.141	551.146	-9	C25H28O14	345.08, 183.03, 182.02, 181.01	Polygoacetophenoside derivative	Phenolic acids
S46	18.228	1215.32	1215.32	-0.96	C59H60O28	941.23, 627.15, 567.13, 527.13, 313.07, 273.08, 271.06, 253.05, 229.09, 199.04	Dihydrotrihydroxystilbene acid derivative	Stilbenes
F2	18.249	285.041	285.04	0.91	C15H10O6	255.03, 227.04, 199.04, 151.00, 133.03, 107.01	Kaempferol	Flavonoids	5280863
D8	18.323	919.23	919.227	3.4	C45H44O21	458.12, 416.11, 254.06	Emodin-O-(malonyl)-glucoside and emodin-O-glucoside type dianthrone	Dianthrones
Q7	18.592	299.056	299.056	-0.96	C16H12O6	285.04, 240.04, 227.03, 212.05, 169.03	Citreorosein-methylether	Quinones
Q8	18.607	329.067	329.066	2.35	C17H14O7	285.04, 271.02, 227.03, 203.04, 185.02, 161.02	Citreorosein-di-methylether	Quinones
Q45	18.721	567.187	567.191	-5.83	C30H32O11	269.08, 255.07, 243.07, 125.02	Torosachrysone derivative	Quinones
Q28	18.79	449.145	449.146	-0.56	C22H26O10	245.08, 230.06, 215.04	Torachrysone-8-O-(6′-O-acetyl)-β-D-glucoside	Quinones
Q10	18.795	389.124	389.125	-3.1	C20H22O8	245.08, 230.06	Torachrysone derivative	Quinones
O20	18.86	1035.23	1035.21	-5.99	C59H40O18	474.12, 473.12, 112.99	Unknown	Others
S13	18.892	405.119	405.121	-5.16	C20H22O9	243.07, 137.02	Tetrahydroxystilbene-O-hexoside	Stilbenes
Q36	18.948	517.099	517.1	-1.33	C24H22O13	269.05	Emodin-8-O-(6'-O-malonyl)-glucoside	Quinones
O19	19.028	1007.26	1007.26	-5.4	C59H43O16	459.14, 255.07	Unknown	Others
O18	19.203	997.271	997.276	-5.1	C58H46O16	459.14, 255.07	Unknown	Others
Q37	19.218	551.104	551.107	-4.99	C24H24O15	255.07, 245.08	Torachrysone derivative	Quinones
Q11	19.259	389.124	389.125	-3.1	C20H22O8	231.07, 230.06, 215.04	Torachrysone derivative	Quinones
Q43	19.271	557.13	557.134	-6.51	C27H26O13	245.08, 230.06, 215.04	Torachrysone derivative	Quinones
Q47	19.28	987.287	987.286	0.57	C57H48O16	449.15, 245.08	Torachrysone derivative	Quinones
Q29	19.5	449.145	449.145	1.23	C22H26O10	245.08, 230.06, 215.04	Isomer of Torachrysone-8-O-(6′-O-acetyl)-β-D-glucoside	Quinones
O15	19.566	557.115	557.112	4.32	C23H26O16	459.13, 255.07, 137.03	Unknown	Others
Q16	19.84	431.098	431.098	0.63	C21H20O10	269.05, 240.04, 225.06	Isomer of Emodin-8-O-β-D-glucoside	Quinones
Q19	19.864	445.114	445.113	1.84	C22H22O10	283.06, 241.05, 240.05	Physcion-8-O-β-D-glucoside	Quinones	5319323
Q4	19.888	283.061	283.061	0.34	C16H12O5	241.05, 240.04, 212.05, 211.04	Physcion	Quinones	10639
Q17	20.055	431.135	431.139	-9.36	C22H24O9	269.08, 255.06, 254.06	Torosachrysone derivative	Quinones
O16	20.447	557.115	557.112	4.32	C23H26O16	459.13, 269.05, 255.07	Unknown	Others
O1	20.699	213.15	213.15	-0.36	C12H22O3	184.5770, 124.9467, 118.9226, 68.9956	Unknown	Others
D9	20.907	1005.23	1005.24	-4.94	C48H46O24	917.24, 713.19, 458.12, 254.06	Emodin-O-(malonyl)-glucoside and emodin-O-(malonyl)-glucoside type dianthrone	Dianthrones
Q31	20.914	487.125	487.124	1.81	C24H24O11	283.06, 241.05, 240.04	Physcion-8-O-(6′-O-acetyl)-β-D-glucoside	Quinones
C3	20.98	231.066	231.066	0.85	C13H12O4	191.04, 188.05, 187.07, 145.07, 133.07	Isomer of Cassiachromone	Chromones
Q5	21.053	283.061	283.061	-0.18	C16H12O5	241.05, 240.04, 212.05	Isomer of Physcion	Quinones
D10	21.163	1019.25	1019.24	3.51	C49H48O24	931.27, 458.12, 254.06	Emodin-O-(malonyl)-glucoside and physcion-O-(malonyl)-glucoside type dianthrone	Dianthrones
D5	21.177	551.104	551.106	-3.72	C24H24O15	458.12, 254.06, 225.06	Unknown	Dianthrones
O17	21.212	955.273	955.272	0.3	C42H52O25	809.23, 453.12, 145.03	Unknown	Others
Q6	21.408	287.092	287.092	1.62	C16H16O5	272.07, 269.08, 254.06, 245.08, 230.06, 215.03	Torosachrysone	Quinones	10446798
D7	21.579	757.177	757.18	-3.42	C39H34O16	458.12, 254.06	Emodin and emodin-O-malonyl-glucoside type dianthrone	Dianthrones
Q2	22.319	255.066	255.067	-3.58	C15H12O4	225.05, 212.05	Emodinanthrone	Quinones	122635
Q3	22.448	269.046	269.046	-2.68	C15H10O5	241.05, 240.04, 225.06, 213.06, 182.04	Emodin	Quinones	3220
Q1	22.46	245.082	245.082	-1.17	C14H14O4	230.06, 215.04	Torachrysone	Quinones	5321977
D6	22.548	581.109	581.114	-8.19	C32H22O11	283.06, 281.05, 269.05, 255.06, 254.06	Carboxylemodin-methylrhein dianthrone	Dianthrones
D1	22.653	509.124	509.123	2.14	C30H22O8	255.06, 254.06	Cis-Di-emodin dianthrone	Dianthrones
D2	22.873	509.124	509.122	3.71	C30H22O8	255.06, 254.06	Trans-Di-emodin dianthrone	Dianthrones
D3	23.328	523.14	523.139	2.12	C31H24O8	254.06	Emodin-physcion dianthrone	Dianthrones
PA39	24.17	605.297	605.296	0.79	C32H46O11	183.03, 182.02, 181.01	Polygoacetophenoside derivative	Phenolic acids
PA38	24.535	581.188	581.191	-6.39	C27H34O14	245.05, 183.03, 182.02, 96.97	Polygoacetophenoside derivative	Phenolic acids
