# Supplementary material for: Metabolomic analysis revealed the edible and extended-application potential of specific Polygonum multiflorum tissues
Source: Heliyon. 2024 Feb 15;10(4):e25990. doi: 10.1016/j.heliyon.2024.e25990 (PMC10884814; doi:10.1016/j.heliyon.2024.e25990)
Supplement: Multimedia component 3 [file mmc3.xlsx]

## Sheet: Sheet1
No.	Identification	VIP.value	p.value	Fold Change
F17	Myricetin-3-rhamnoside	1.60543	1.6994e-18	55.39
S9	Trans-2,3,5,4'-Tetrahydroxystilbene-2-O-β-D-glucoside	1.59839	1.0885e-18	0.018935
C10	5-carboxymethyl-7-hydroxy-2-methylchromone-glucoside	1.57347	7.6765e-19	0.053043
C15	Polygonumoside E derivative	1.55941	9.3909e-15	0.15765
C17	Polygonumoside E derivative	1.54455	3.0547e-17	0.079982
F15	Hyperoside derivative	1.53938	1.2076e-13	0.062208
PA23	Hydroxymusizin-O-glucoside	1.53408	9.5022e-16	0.1026
F12	Quercitrin	1.50591	9.8169e-15	29.873
S3	Resveratrol‑4'‑O‑β‑D‑glucopyranoside	1.50476	2.976e-13	0.060897
X7	Polygonimitin B derivative	1.49924	5.1899e-15	0.043837
C5	Isomer of 5-carboxymethyl-7-hydroxy-2-methylchromone	1.49828	5.0248e-15	0.16565
P8	Procyanidin B2-O-gallate	1.49633	8.0211e-15	0.036603
X5	3,8-Dihydroxy-1-methoxyxanthone-O-glucoside	1.49405	9.4103e-14	0.032707
S42	Multiflorumiside A	1.47539	2.3835e-13	0.0019819
F21	Quercitrin derivative	1.47122	1.128e-12	16.252
D3	Emodin-physcion dianthrone	1.45168	5.429e-13	0.069843
Q16	Isomer of Emodin-8-O-β-D-glucoside	1.44525	2.0855e-11	0.17627
D7	Emodin and emodin-O-malonyl-glu type dianthrone	1.42759	2.3757e-12	0.036094
C6	5-carboxymethyl-7-hydroxy-2-methylchromone derivative	1.4175	1.2081e-11	0.11419
X8	Polygonimitin B derivative	1.41136	9.5906e-12	0.13213
OA1	Malic acid	1.41057	1.8807e-11	3.4396
Q36	Emodin-8-O-(6'-O-malonyl)-glucoside	1.40348	1.7189e-11	0.07689
D1	Cis-Di-emodin dianthrone	1.40138	9.7039e-11	0.040887
S10	Isomer of Trans-2,3,5,4'-Tetrahydroxystilbene-2-O-β-D-glucoside	1.39751	2.3449e-10	0.065216
X3	Isomer of Polygonimitin B	1.39587	1.6496e-10	0.072113
F23	Phloridzin-xyl/ara	1.38586	2.7138e-10	36.847
D2	Trans-Di-emodin dianthrone	1.35641	8.3768e-10	0.02956
C12	Acetyl-polygonumoside E	1.35496	1.3519e-09	0.022423
PA18	Polygoacetophenoside	1.35393	1.2598e-09	17.179
PA25	Polygoacetophenoside derivative	1.34144	1.4553e-09	37.377
S14	2,3,5,4’-Tetrahydroxystilbene-2-O-(2”-O-acetyl)-β-D-glucoside	1.33561	4.441e-09	0.02402
Q31	Physcion-8-O-(6′-O-acetyl)-β-D-glucoside	1.33277	1.7466e-09	0.13561
PA19	Caffeoylquinic acid	1.32737	5.4362e-06	3.4467
Q5	Isomer of Physcion	1.32293	1.892e-09	0.18155
S15	2,3,5,4′-tetrahydroxystilbene-2-O-(2′′-O-p-hydroxybenzoyl)-β-D-glucoside	1.31876	5.5827e-05	0.057662
PA13	5-Carboxyvanillic acid	1.31701	1.9718e-09	137.87
S26	Isomer of 2,3,5,4'-Tetrahydroxystilbene-2-O-di-glucoside	1.31545	6.4234e-09	0.032559
O11	Unknown	1.30729	4.7096e-08	0.27652
P7	Procyanidin B1-3-O-gallate	1.29623	8.5366e-09	0.16563
S5	Isomer of Tetrahydroxystilbene-O-rhamnoside	1.29474	1.321e-08	0.015286
PA24	Unknown	1.29351	2.3246e-08	8.5276
F26	Myricetin-3-rhamnoside	1.29327	5.1265e-09	566.23
F22	Hyperoside derivative	1.28636	1.1422e-08	0.11804
Q15	Emodin-8-O-β-D-glucoside	1.28574	2.7876e-07	0.01083
Q1	Torachrysone	1.27647	7.1918e-07	0.089648
F25	Quercitrin	1.26703	1.8387e-08	6121.9
S39	Polygonflavanol A	1.26645	1.1142e-07	0.013358
O7	Sucrose	1.26607	6.6666e-08	0.38738
O4	N-L-γ-glutamine-L-leucine	1.26126	3.1665e-08	0.068644
Q27	Torosachrysone-glucoside	1.26066	6.5098e-08	0.06553
S41	Polygonflavanol B	1.26061	1.5253e-07	0.012485
S2	2,3,5,4'-Tetrahydroxystilbene-O-xyl/ara	1.26012	6.9179e-08	0.016557
PA33	Polygoacetophenoside derivative	1.25917	5.6424e-05	73.488
Q19	Physcion-8-O-β-D-glucoside	1.25707	4.173e-06	0.063846
PA17	p-coumaroylquinic acid	1.25453	7.5208e-08	21.874
F20	Acetyl-epicatechin-glucoside	1.2451	8.0336e-07	0.14839
S27	Tetrahydroxystilbene derivative	1.235	1.5441e-07	0.060233
S34	Isomer of 2,3,5,4'-Tetrahydroxystilbene-2-O-(feruloyl)-glucoside	1.23475	1.5398e-07	0.089828
Q28	Torachrysone-8-O-(6′-O-acetyl)-β-D-glucoside	1.23059	9.1138e-08	0.10018
S21	Isomer of 2,3,5,4'-Tetrahydroxystilbene-2-O-(galloyl)-β-D-glucoside	1.22627	1.4077e-07	0.0021436
C16	Polygonumoside E derivative	1.22308	1.5108e-07	0.10914
PA21	5-O-Feruloylquinic acid	1.20671	4.0078e-06	0.11101
Q30	Acetyl emodin-O-glucoside	1.20268	9.1537e-06	0.10538
PA26	Polygoacetophenoside derivative	1.19196	2.4051e-05	0.042092
C14	Isomer of Acetyl-polygonumoside E	1.19179	3.2985e-07	0.048602
S8	Cis-2,3,5,4'-Tetrahydroxystilbene-2-O-β-D-glucoside	1.19151	1.5815e-05	0.039913
S18	2,3,5,4'-Tetrahydroxystilbene-2-O-β-D-(2”-O-coumaroyl)-glucoside	1.18027	9.7878e-07	0.040921
S19	Isomer of 2,3,5,4'-Tetrahydroxystilbene-2-O-β-D-(2”-O-coumaroyl)-glucoside	1.17853	1.4891e-06	28.454
PA5	Isomer of trans-p-Coumaric acid	1.17063	1.9006e-06	15.429
OA3	2-Vinyl-1H-indole-3-carboxylic acid	1.16826	5.1714e-06	0.011133
O2	Hypaphorine	1.16772	7.2412e-06	0.008725
Q14	Torachrysone-8-O-β-D-glucoside	1.16625	5.2874e-06	0.025516
Q4	Physcion	1.16529	0.00014323	0.03
X6	Isomer of 3,8-Dihydroxy-1-methoxyxanthone-O-glucoside	1.16218	0.00077474	0.16459
C9	Polygonumoside E	1.16214	2.3599e-06	0.053892
D6	Carboxylemodin-methylrhein dianthrone	1.16195	6.1155e-05	0.037969
PA41	Polygoacetophenoside derivative	1.16186	8.0997e-07	148.35
Q29	Isomer of Torachrysone-8-O-(6′-O-acetyl)-β-D-glucoside	1.15863	1.1306e-06	0.11404
X4	Isomer of 3,8-Dihydroxy-1-methoxyxanthone-O-glucoside	1.15419	2.8988e-06	0.086753
Q32	Torosachrysone-acetyl-glucoside	1.15104	1.3545e-05	0.11374
S7	Polydatin	1.14976	3.4183e-06	0.13724
Q44	Torosachrysone derivative	1.14574	3.4864e-06	0.12981
Q3	Emodin	1.14485	1.2292e-06	0.43259
Q43	Torachrysone derivative	1.14312	1.9368e-06	0.10361
OA2	Hydroxy-methylglutaric acid	1.13781	2.21e-06	146.02
F19	Kaempferol derivative	1.13407	1.1436e-05	0.20172
O20	Unknown	1.11212	0.00072525	0.011503
Q41	Torachrysone derivative	1.11115	5.2843e-05	0.21127
D4	Unknown	1.10895	8.5335e-06	0.11261
Q38	Physcion derivative	1.10689	1.1207e-05	0.17621
F11	Kaempferol derivative	1.10666	0.00057893	3.1686
S33	2,3,5,4'-Tetrahydroxystilbene-2-O-(feruloyl)-glucoside	1.10301	1.0443e-05	0.0050688
PA1	P-hydroxybenzaldehyde	1.09068	2.8063e-05	0.48897
Q34	Isomer of Torosachrysone-acetyl-glucoside	1.09053	4.1834e-05	0.23411
D9	Emodin-O-(malonyl)-glu and emodin-O-(malonyl)-glu type dianthrone	1.08104	2.3129e-05	0.035576
Q8	Citreorosein-di-methylether	1.07825	9.4266e-06	0.028375
P1	Procyanidin B1	1.07122	1.2209e-05	0.32752
PA11	3-Methyl-gallic acid	1.07077	1.5173e-05	57.371
S22	Isomer of 2,3,5,4'-Tetrahydroxystilbene-2-O-(galloyl)-β-D-glucoside	1.06941	3.8566e-05	0.16321
F16	Myricetin derivative	1.06688	5.8678e-05	0.14702
D10	Emodin-O-(malonyl)-glu and physcion-O-(malonyl)-glu type dianthrone	1.06687	0.00026434	0.11505
D8	Emodin-O-(malonyl)-glu and emodin-O-glu type dianthrone	1.06462	1.2422e-05	0.013482
F5	Dihydroquercetin	1.06355	0.00012304	0.029588
Q25	Isomer of Citreorosein-O-hexose	1.06005	4.4151e-05	12.596
Q35	Emodin-8-O-β-D-glucoside-sulfate	1.05773	2.1407e-05	0.011594
O13	Unknown	1.04855	0.0027978	0.12987
C3	Isomer of Cassiachromone	1.04666	6.1249e-05	0.067287
PA20	1-O-Feruloylglucose	1.04658	2.2095e-05	47.833
O14	Unknown	1.04255	0.00010346	35.111
F13	Kaempferol-3-O-glucoside	1.02934	0.00021644	0.0013087
C8	Polygonumoside E derivative	1.02698	5.0582e-05	0.12588
PA15	Protocatechuic acid-glucoside	1.02063	4.4238e-05	89.173
Q47	Torachrysone derivative	1.02005	3.3015e-05	0.024751
X9	Polygonimitin B derivative	1.00596	0.00010518	24.043
S40	Isomer of Polygonflavanol A	1.00124	0.00014835	0.12069
S4	Tetrahydroxystilbene-O-rhamnoside	1.0012	0.0012789	0.090454
