# Supplementary material for: Metabolomic analysis revealed the edible and extended-application potential of specific Polygonum multiflorum tissues
Source: Heliyon. 2024 Feb 15;10(4):e25990. doi: 10.1016/j.heliyon.2024.e25990 (PMC10884814; doi:10.1016/j.heliyon.2024.e25990)
Supplement: Multimedia component 4 [file mmc4.xlsx]

## Sheet: Sheet1
No.	Compounds	Content range (μg/g)	Formula	R2
S9	Trans-2,3,5,4'-Tetrahydroxystilbene-2-O-β-D-glucoside	0.11875-165	y = 8160.9x + 3E+06	0.9993
		1100-30000	y = 170730x + 840.96	0.9999
PA10	Caffeic acid	0.0805-515	y = 201390x - 5889.3	0.9998
F24	Catechin	0.13175-975	y = 119605x - 37511	0.9995
		975-29250	y = 17866x + 4E+06	0.999
OA4	Citric acid	0.10125-25000	y = 22169x + 70368	0.9995
Q3	Emodin	0.026-191.75	y = 283398x + 43176	0.9994
		172.5-2875	y = 46833x + 763906	0.9996
Q15	Emodin-8-O-β-D-glucoside	0.85-90.75	y = 118921x - 1064.9	0.9999
		90.75-362.5	y = 78781x + 152863	0.9996
F4	Epicatechin	0.079-252.5	y = 98287x - 3319	0.9998
PA8	Gallic acid	0.13125-52.5	y = 113499x - 2756.6	0.9991
OA1	Malic acid	1.5825-900	y = 95349x - 7159.9	0.9998
F18	Hyperoside	0.255-255	y = 87489x - 4481	0.9991
F2	Kaempferol	1.4375-46	y = 228632x - 26540	0.9999
PA1	p-hydroxybenzaldehyde	0.005-14.5	y = 262178x + 2567.4	0.9994
Q4	Physcion	0.1125-45	y = 42642x + 611.15	0.999
Q19	Physcion-8-O-β-D-glucoside	0.875-35	y = 25540x + 1246.3	0.9996
S7	Polydatin	2.0325-542.5	y = 12460x + 69.544	0.9998
P1	Procyanidin B1	6.5-1412.5	y = 46063x - 41683	0.999
P3	Procyanidin B2	1.6575-235.625	y = 37198x - 14956	0.9995
P10	Procyanidin C1	8.275-265	y = 7731.9x - 3464.3	0.9996
PA3	Protocatechuic acid	0.0425-47.75	y = 560760x - 703.83	0.9996
		47.75-1275	y = 191343x + 718466	0.9998
F25	Quercitrin	0.22275-825	y = 111508x - 9853.1	0.9995
		742.5-24750	y = 17233x + 2E+06	0.9996
O7	Sucrose	0.1945-270	y = 16922x + 6898	0.9994
		270-1800	y = 4137.7x + 142780	0.9998
		1800-125000	y = 1205.4x + 417823	0.9997
PA6	trans-p-Coumaric acid	0.2385-26.5	y = 108984x + 780.74	0.9991
